# Supplementary material for: Preliminary User-Centred Evaluation of a Bio-Cooperative Robotic Platform for Cognitive Rehabilitation in Parkinson’s Disease and Mild Cognitive Impairment: Insights from a Focus Group and Living Lab in the OPERA Project
Source: J Clin Med. 2025 Oct 5;14(19):7042. doi: 10.3390/jcm14197042 (PMC12525349; doi:10.3390/jcm14197042)
Supplement: Supplementary file 1 [file jcm-14-07042-s001.zip]

Archive with 1 entries (1 files):
- jcm-3845637-supplementary.pdf
